# Supplementary material for: Improving the application of quantitative fatty acid signature analysis in soil food webs: The effects of diet fat content
Source: Ecol Evol. 2021 Jul 9;11(16):11065–76. doi: 10.1002/ece3.7894 (PMC8366837; doi:10.1002/ece3.7894)
Supplement: Supplementary file 2 — Table S2 [file ECE3-11-11065-s003.xlsx]

## Sheet: TableS2
Table S2: Design Experiment Dataset. Contains Total Lipid Fatty Acid (TLFA) biomass [µmol g-1 dry weight] signatures of the single and mixed diet setups as well as the signatures of the Collembola species Protaphorura fimata, Folsomia candida and Lepidocyrtus violaceus fed on those diets.
Diet Setup	Yeast		18:1ω9 – 5%		18:1ω9 – 10%		18:1ω9 – 15%		18:2ω6 – 5%		18:2ω6 – 10%		18:2ω6 – 15%		a15:0 – 5%		a15:0 – 10%		a15:0 – 15%		cy19:0 – 5%		cy19:0 – 10%		cy19:0 – 15%		16:1ω5 – 5%		16:1ω5 – 10%		16:1ω5 – 15%		16:3ω3 – 5%		16:3ω3 – 10%		16:3ω3 – 15%		18:1ω9/a15:0 – 5%		18:1ω9/a15:0/cy19:0 – 5%		Yeast - 3 days		18:1ω9- 5% - 3 days		18:1ω9- 10% - 3 days		18:1ω9- 15% - 3 days
	Diet		Diet		Diet		Diet		Diet		Diet		Diet		Diet		Diet		Diet		Diet		Diet		Diet		Diet		Diet		Diet		Diet		Diet		Diet		Diet		Diet		P. fimata		P. fimata		P. fimata		P. fimata
Fatty Acid	MW	SD	MW	SD	MW	SD	MW	SD	MW	SD	MW	SD	MW	SD	MW	SD	MW	SD	MW	SD	MW	SD	MW	SD	MW	SD	MW	SD	MW	SD	MW	SD	MW	SD	MW	SD	MW	SD	MW	SD	MW	SD	MW	SD	MW	SD	MW	SD	MW
11:0	0	0	0	0	0	0	0	0	0	0	0	0	0	0	0	0	0	0	0	0	0	0	0	0	0	0	0	0	0	0	0	0	0	0	0	0	0	0	1.66631	0.0633736	0.642473	0.599919	0	0	0	0	0	0	0
12:0	0	0	0	0	0	0	0	0	0	0	0	0	0	0	0	0	0	0	0	0	0	0	0	0	0	0	0.76981	0.179131	0.416267	0.158544	0.4183	0.166856	0	0	0	0	0	0	0	0	0	0	0	0	0	0	0	0	0
14:0	0.129354	0.00436316	0.129418	0.114398	0.104045	0.0102108	0	0	0.161299	0.0662597	0.161567	0.15183	0	0	0.174758	0.0278278	0.302483	0.0749116	0.076622	0.0181981	0.182409	0.0763253	0.0862989	0.0753493	0	0	0.152732	0.132385	0.147088	0.127676	0.177857	0.0505361	0.216426	0.186072	0.141319	0.122653	0	0.322967	0.16608	0.00669971	0.0946009	0.0826354	1.33202	0.0615782	1.52807	0.27274	1.187	0.0535442	1.37282
14:1ω5	0.0709276	0.00129726	0.0410618	0.0711212	0	0	0	0	0.0196631	0.0340575	0	0	0	0	0.0391411	0.0677944	0.155543	0.0406214	0	0	0.0721173	0.0721031	0	0	0	0	0	0	0	0	0.0298215	0.0516524	0	0	0	0	0	0	0	0	0	0	0	0	0	0	0	0	0
i15:0	0	0	0	0	0	0	0	0	0	0	0	0	0	0	0	0	0	0	0	0	0	0	0	0	0	0	0	0	0	0	0	0	0	0	0	0	0	0	0	0	0	0	0.280558	0.247182	0.698055	0.198921	0.28399	0.254732	0.494886
a15:0	0	0	0	0	0	0	0	0	0	0	0	0	0	0	22.155	4.73689	98.6001	28.7331	49.3346	11.664	0	0	0	0	0	0	0	0	0	0	0	0	0	0	0	0	0	0	49.8769	2.31465	26.7327	7.85332	4.14286	0.744304	5.88169	1.35834	4.14954	0.124569	4.56262
15:0	0	0	0	0	0	0	0	0	0	0	0	0	0	0	0	0	0	0	0	0	0	0	0	0	0	0	0	0	0	0	0	0	0	0	0	0.101676	0	0.191374	0	0	0	0	1.26202	0.191434	1.68812	0.365224	1.21115	0.0904746	1.3343
i16:0	0	0	0	0	0	0	0	0	0	0	0	0	0	0	0	0	0	0	0	0	0	0	0	0	0	0	0	0	0	0	0	0	0	0	0	0	0	0	0	0	0	0	0	0	0	0	0	0	0
16:0	3.38193	0.0585685	3.74487	2.25414	2.76495	0.249882	1.24581	0.101045	4.30115	1.95052	5.27487	1.84517	0.932467	0.115742	4.71644	0.73898	7.94152	1.92887	1.97581	0.470047	5.3241	2.16794	3.26568	0.388643	1.50026	0.236672	6.0728	0.231518	4.49471	2.30787	4.50197	1.7045	6.13151	3.41946	6.02875	2.20488	6.43208	5.48296	4.55283	0.199781	3.15159	1.45242	116.937	7.99934	142.023	30.0542	103.122	8.46734	113.594
16:1ω5	0.0654858	0.000526546	0.0384143	0.0665356	0	0	0	0	0.0180645	0.0312886	0	0	0	0	0.0372011	0.0644342	0.163191	0.0412374	0	0	0.0803026	0.0760933	0	0	0	0	36.3358	0.705259	82.5351	42.5701	140.248	53.9511	0	0	0	0	0	0	0	0	0	0	0	0	0	0	0	0	0
16:1ω7	0	0	0	0	0	0	0	0	19.3611	8.56149	23.9517	8.58209	5.04371	0.627881	20.7429	2.88046	34.0185	8.87697	8.31868	1.87254	23.0351	9.38805	14.428	1.74615	7.21266	0.968658	26.6798	1.08288	19.0742	9.74891	19.3219	6.41536	28.4848	1.96849	29.5886	0.883378	34.3747	3.4095	19.4034	0.999037	14.573	5.135	72.0893	5.77569	89.6594	16.8016	66.6447	1.07094	70.9915
16:2ω6	0	0	0	0	0	0	0	0	0	0	0	0	0	0	0	0	0	0	0	0	0	0	0	0	0	0	0	0	0	0	0	0	0	0	0	0	0	0	0	0	0	0	0	0	0	0	0	0	0
16:3ω3	0	0	0	0	0	0	0	0	0	0	0	0	0	0	0	0	0	0	0	0	0	0	0	0	0	0	0	0	0	0	0	0	64.012	1.13461	80.749	1.06478	176.925	0.719487	0	0	0	0	0	0	0	0	0	0	0
i17:0	0	0	0	0	0	0	0	0	0	0	0	0	0	0	0	0	0	0	0	0	0	0	0	0	0	0	0	0	0	0	0	0	0	0	0	0	0	0	0	0	0	0	0	0	0	0	0	0	0
a17:0	0	0	0	0	0	0	0	0	0	0	0	0	0	0	0	0	0.151853	0.0400547	0.0539152	0.0490616	0	0	0	0	0	0	0	0	0	0	0	0	0	0	0	0	0	0	0	0	0	0	0.626427	0.114705	0.950294	0.252086	0.635468	0.0707826	0.681244
17:0	0	0	0	0	0	0	0	0	0	0	0	0	0	0	0	0	0	0	0	0	0	0	0	0	0	0	0	0	0	0	0	0	0	0	0	0.0952349	0	0.211648	0	0	0	0	1.79134	0.262231	2.28499	0.501706	1.59506	0.11975	1.71352
17:1ω8	0.0955805	0.00537951	0.104908	0.0914772	0.0672497	0.0584505	0	0	0.129081	0.0556946	0	0	0	0	0.132114	0.0261669	0.208745	0.062933	0	0	0.102112	0.0976151	0	0	0	0	0	0	0	0	0	0	0.0440525	0.119198	0.114527	0.196332	0	0.255465	0.0890696	0.0771903	0.0334017	0.0578535	1.37815	0.119981	1.72878	0.365694	1.23602	0.0494145	1.31511
18:0	1.49951	0.0222298	1.46263	0.947838	1.3095	0.107896	0.522569	0.0421899	1.97139	0.899963	2.4183	0.900969	0.34871	0.0554653	2.25414	0.360595	3.72096	0.890446	0.895725	0.276571	3.19104	1.05922	2.3641	0.340763	1.26499	0.137627	2.82698	0.113118	1.9529	1.0454	1.85092	0.80483	3.01825	0.641922	2.90092	0.357384	3.01328	1.52812	2.12395	0.0801476	1.81027	0.747248	31.3898	3.98011	38.105	8.14433	26.7993	4.35868	31.7412
18:1ω5	0	0	0	0	0	0	0	0	0	0	0	0	0	0	0	0	0	0	0	0	0	0	0	0	0	0	0	0	0	0	0	0	0	0	0	0	0	0	0	0	0	0	0	0	0	0	0	0	0
18:1ω7	0.579041	0.0200268	0.98411	0.599398	1.04272	0.0589045	0.725979	0.088903	0.977362	0.42804	0.945511	0.364342	0.10783	0.100384	0.776677	0.113059	1.29092	0.328681	0.324782	0.0807013	0.948693	0.374417	0.592094	0.0821074	0.266709	0.0351126	0	0	0	0	0	0	0	0	0	0	0	0	0.875679	0.0474423	0.58919	0.26195	3.69576	0.369619	4.2327	0.932258	3.28914	0.262822	3.65249
18:1ω9	11.6958	0.257218	45.6887	28.4125	57.1144	5.86903	39.3891	1.86839	15.4723	7.24362	19.0653	6.74278	3.43337	0.472892	16.505	2.57503	27.5401	6.82362	6.85177	1.69313	18.6055	7.65735	11.1903	1.41902	5.02668	0.880488	20.6011	0.709623	14.9758	7.95815	14.7166	5.4058	21.5019	6.12291	21.0454	3.34552	21.945	11.6477	51.6302	2.37473	36.1392	15.9603	274.189	22.2175	347.548	77.8275	262.527	15.3854	300.852
18:2ω6	0.0832211	0.0159522	0	0	0	0	0	0	41.2593	13.7795	113.331	34.9497	43.6593	5.69971	0	0	0	0	0	0	0	0	0	0	0	0	0	0	0	0	0	0	0	2.7283	0	1.29296	0	4.31831	0	0	0	0	66.3904	7.79083	83.859	20.7979	59.7925	2.43059	63.5896
18:3ω6	0	0	0	0	0	0	0	0	0	0	0	0	0	0	0	0	0	0	0	0	0	0	0	0	0	0	0	0	0	0	0	0	0	0.149618	0	0.0656201	0	0.31234	0	0	0	0	1.47306	0.0975724	1.82448	0.392946	1.4519	0.0418494	1.5022
cy19:0	0	0	0	0	0	0	0	0	0	0	0	0	0	0	0	0	0	0	0	0	42.8288	15.1809	69.2148	15.538	46.7226	7.73088	0	0	0	0	0	0	0	0	0	0	0	0	0	0	19.6936	11.3039	0	0	0	0	0	0	0
20:0	0	0	0	0	0	0	0	0	0	0	0	0	0	0	0	0	0	0	0	0	0	0	0	0	0	0	0	0	0	0	0	0	0	0	0	0	0	0	0	0	0	0	2.98313	0.358811	3.61346	0.915526	2.70654	0.0217276	3.0714
cy20:0	0	0	0	0	0	0	0	0	0	0	0	0	0	0	0	0	0	0	0	0	0	0	0	0	0	0	0	0	0	0	0	0	0	0	0	0	0	0	0	0	0	0	0	0	0	0	0	0	0
20:1ω9	0	0	0	0	0	0	0	0	0	0	0	0	0	0	0	0	0	0	0	0	0	0	0	0	0	0	0	0	0	0	0	0	0	0.133247	0	0.140629	0	0.761571	0	0	0	0	1.41945	0.270663	1.72977	0.617394	1.33794	0.0567026	1.33669
20:2ω6	0	0	0	0	0	0	0	0	0	0	0	0	0	0	0	0	0	0	0	0	0	0	0	0	0	0	0	0	0	0	0	0	0	0.190887	0	0	0	0	0	0	0	0	0	0	0	0	0	0	0
20:3ω6	0	0	0	0	0	0	0	0	0	0	0	0	0	0	0	0	0	0	0	0	0	0	0	0	0	0	0	0	0	0	0	0	0	0.112128	0	0.1379	0	0.259765	0	0	0	0	1.33576	0.14957	1.6529	0.346986	1.29201	0.0538268	1.26918
20:4ω6	0	0	0	0	0	0	0	0	0	0	0	0	0	0	0	0	0	0	0	0	0	0	0	0	0	0	0	0	0	0	0	0	0	0.777368	0	0.475985	0	2.2216	0	0	0	0	21.6166	3.51887	26.0372	5.65644	18.8455	0.482842	20.0387
20:5ω3	0	0	0	0	0	0	0	0	0	0	0	0	0	0	0	0	0	0	0	0	0	0	0	0	0	0	0	0	0	0	0	0	0	0.803465	0	0.227361	0	1.87164	0	0	0	0	5.49783	1.0646	6.81897	1.82456	5.23637	0.238664	5.68189
[truncated: 227 more columns]
